# Supplementary material for: Intragenic Locus in Human PIWIL2 Gene Shares Promoter and Enhancer Functions
Source: PLoS One. 2016 Jun 1;11(6):e0156454. doi: 10.1371/journal.pone.0156454 (PMC4889060; doi:10.1371/journal.pone.0156454)
Supplement: S1 File — (GB) [file pone.0156454.s010.gb]

LOCUS       pGL4.10mP2   4305 bp    DNA   circular  SYN       16-SEP-2014
DEFINITION  pGL4.10[luc2].
SOURCE      
  ORGANISM  other sequences; artificial sequences; vectors.
COMMENT     This file is created by Vector NTI
            http://www.informaxinc.com/
COMMENT     ORIGDB|GenBank
COMMENT     VNTDATE|522762553|
COMMENT     VNTDBDATE|709230595|
COMMENT     LSOWNER|
COMMENT     VNTNAME|pGL4.10mP2|
COMMENT     VNTAUTHORNAME|Dmitry|
COMMENT     Vector_NTI_Display_Data_(Do_Not_Edit!)
COMMENT     (SXF 
COMMENT      (CGexDoc "pGL4.10mP2" 0 4305 
COMMENT       (CDBMol 0 0 1 1 1 0 0 0 0 "" "" 0 0 0 0 (CObList) (CObList) (CObList) 
COMMENT        (CObList) -1 "") 
COMMENT       (CDocSetData 1 1 0 1 0 0 "MAIN" 1 1 1 1 0 0 1 1 0 1 10 10 4294967295 50 0 
COMMENT        1 0 (CHomObj 0 0 0 3 75) (CWordArray) (CWordArray) 
COMMENT        (CStringList "ApaLI" "AvaI" "BamHI" "ClaI" "EcoRI" "HindIII" "NcoI" 
COMMENT         "PstI" "SmaI" "XmaI" "BglII" "XhoI" "NheI") (CStringList "atg" "gtg") 
COMMENT        (CStringList "taa" "tga" "tag") 
COMMENT        (CObList 
COMMENT         #0=(COligo "FRTout R" "ACCTCCCACCGTACACGCCT" "" 0 (CStringList) 0) 
COMMENT         #1=(COligo "RVprimer3" "CTAGCAAAATAGGCTGTCCC" "" 0 (CStringList) 0)) 1 
COMMENT        "{(0,1),2}" 0 0 "" 0 4294967295 0 1 0 0 0 0 0 "MAIN" 0 0 30 0 
COMMENT        (CProteinMotifSearchObject 70 20 1 1 1 1 0 0 1 0 0 0 0 0)) 
COMMENT       (CMolPar 1 0 0 0 0 1 4305 0 0 0 0 0 0 0 0) (CStringList) (CStringList) 
COMMENT       (CObList) (COAPar 25 250 50 0 6 4 3 7) (COAPar 25 250 50 0 6 4 3 7) 
COMMENT       (COAPar 25 250 50 0 6 4 3 7) 
COMMENT       (CObList #2=(CRSite (CStringList) "ApaLI" "gtgcac" 2 0 1 2653 0 0 "") 
COMMENT        #3=(CRSite (CStringList) "AvaI" "cycgrg" 2 0 2 710 0 1376 0 0 "") 
COMMENT        #4=(CRSite (CStringList) "BamHI" "ggatcc" 2 0 1 2083 0 0 "") 
COMMENT        #5=(CRSite (CStringList) "ClaI" "atcgat" 3 0 2 2076 0 4204 0 0 "") 
COMMENT        #6=(CRSite (CStringList) "EcoRI" "gaattc" 2 0 0 0 "") 
COMMENT        #7=(CRSite (CStringList) "HindIII" "aagctt" 2 0 1 129 0 0 "") 
COMMENT        #8=(CRSite (CStringList) "NcoI" "ccatgg" 2 0 1 162 0 0 "") 
COMMENT        #9=(CRSite (CStringList) "PstI" "ctgcag" 6 0 1 3183 0 0 "") 
COMMENT        #10=(CRSite (CStringList) "SmaI" "cccggg" 4 0 0 0 "") 
COMMENT        #11=(CRSite (CStringList) "XmaI" "cccggg" 2 0 0 0 "") 
COMMENT        #12=(CRSite (CStringList) "BglII" "agatct" 2 0 1 110 0 0 "") 
COMMENT        #13=(CRSite (CStringList) "XhoI" "ctcgag" 2 0 0 0 "") 
COMMENT        #14=(CRSite (CStringList) "NheI" "gctagc" 2 0 1 28 0 0 "")) 
COMMENT       (CObList 
COMMENT        #15=(CFSignal (CObList) "ORF frame 1" 4 0 0 163 1815 0 (CStringList) 
COMMENT             (CStringList) 1 1 1 1 "100..1752") 
COMMENT        #16=(CFSignal (CObList) "EBV_rev_primer" 21 0 1 1870 1889 0 
COMMENT             (CStringList) (CStringList) 1 1 1 1 "complement(1807..1826)") 
COMMENT        #17=(CFSignal (CObList) "SV40_PA_terminator" 43 0 1 1856 1975 0 
COMMENT             (CStringList) (CStringList) 1 1 1 1 "complement(1793..1912)") 
COMMENT        #18=(CFSignal (CObList) "pBR322_origin" 33 0 1 2384 3003 0 (CStringList) 
COMMENT             (CStringList) 1 1 1 1 "complement(2321..2940)") 
COMMENT        #19=(CFSignal (CObList) "ORF frame 1" 4 0 1 3187 4047 0 (CStringList) 
COMMENT             (CStringList) 1 1 1 1 "complement(3124..3984)") 
COMMENT        #20=(CFSignal (CObList) "synth_PA_terminator" 43 0 0 4152 4200 0 
COMMENT             (CStringList) (CStringList) 1 1 1 1 "4089..4137") 
COMMENT        #21=(CFSignal (CObList) "TB" 21 0 0 4152 4305 0 (CStringList) 
COMMENT             (CStringList) 1 1 1 1 "4089..4242") 
COMMENT        #22=(CFSignal (CObList) "up_PA_terminator" 43 0 0 4152 4305 0 
COMMENT             (CStringList) (CStringList) 1 1 1 1 "4089..4242") 
COMMENT        #23=(CFSignal (CObList) "RVprimer3_primer" 21 0 0 4254 4273 0 
COMMENT             (CStringList) (CStringList) 1 1 1 1 "4191..4210") 
COMMENT        #24=(CFSignal (CObList) "CMV minimal promoter" 29 0 0 38 98 0 
COMMENT             (CStringList) (CStringList) 1 1 1 1 "")) 
COMMENT       (CObList 
COMMENT        #25=(CMSite "FRTout R" "ACCTCCCACCGTACACGCCT" "" 1 46 1 100 100 100) 
COMMENT        #26=(CMSite "RVprimer3" "CTAGCAAAATAGGCTGTCCC" "" 1 4254 0 100 100 100)) 
COMMENT       (CObList) (CObList) (CObList) (CObList) (CObList) 
COMMENT       (CTextView 0 
COMMENT        #27=(CGroupPar (CParagraph 0 (0 0) 1 2 0 0 180) 
COMMENT             (CObjectList 
COMMENT              #28=(CRefLinePar 
COMMENT                   (CLinePar (CParagraph 0 (0 0) 0 2 0 1 233) "pGL4.10mP2" 2) 5 
COMMENT                   "" 0 4) 
COMMENT              #29=(CFolderPar 
COMMENT                   (CGroupPar (CParagraph 1 (0 0) 1 1 0 0 178) 
COMMENT                    (CObjectList 
COMMENT                     #30=(CLinePar (CParagraph 0 (0 0) 1 2 1 0 180) 
COMMENT                          "DNA 'pGL4.10mP2'" 1) 
COMMENT                     #31=(CLinePar (CParagraph 0 (0 0) 1 2 1 0 180) 
COMMENT                          "pGL4.10[luc2]" 1) 
COMMENT                     #32=(CLinePar (CParagraph 0 (0 0) 1 2 1 0 180) 
COMMENT                          "Currently local object. Original author: Dmitry" 1) 
COMMENT                     #33=(CLinePar (CParagraph 0 (0 0) 1 2 1 0 180) 
COMMENT                          "Created: 07/02/09 11:49" 1) 
COMMENT                     #34=(CLinePar (CParagraph 0 (0 0) 1 2 1 0 180) 
COMMENT                          "Last Modified: 09/16/14 04:29" 1) 
COMMENT                     #35=(CLinePar (CParagraph 0 (0 0) 1 2 1 0 180) 
COMMENT                          "length: 4305 bp" 1) 
COMMENT                     #36=(CLinePar (CParagraph 0 (0 0) 1 2 1 0 180) 
COMMENT                          "storage type: Basic" 1) 
COMMENT                     #37=(CLinePar (CParagraph 0 (0 0) 1 2 1 0 180) 
COMMENT                          "form: Circular" 1))) "General Description") 
COMMENT              #38=(CFolderPar 
COMMENT                   (CGroupPar (CParagraph 2 (0 0) 1 1 0 0 178) 
COMMENT                    (CObjectList 
COMMENT                     #39=(CLinePar (CParagraph 0 (0 0) 1 2 1 0 180) 
COMMENT                          "Original Source Database: GenBank" 1) 
COMMENT                     #40=(CLinePar (CParagraph 0 (0 0) 1 2 1 0 180) 
COMMENT                          "Division: SYN" 1) 
COMMENT                     #41=(CLinePar (CParagraph 0 (0 0) 1 2 1 0 180) 
COMMENT                          "Modification Date in the Original DB: 27-Aug-2007" 1) 
COMMENT                     #42=(CLinePar (CParagraph 0 (0 0) 1 2 1 0 180) 
COMMENT                          "Organizm(s): <a href=\"ncbilink:taxonomy/other+sequences;+artificial+sequences;+vectors.\">other sequences; artificial sequences; vectors.(other sequences; artificial sequences; vectors.)</a>" 
COMMENT                          1))) "Standard Fields") 
COMMENT              #43=(CFolderPar 
COMMENT                   (CGroupPar (CParagraph 5 (0 0) 1 1 0 0 178) 
COMMENT                    (CObjectList 
COMMENT                     #44=(CLinePar (CParagraph 0 (0 0) 1 2 1 0 180) "Dmitry" 1))) 
COMMENT                   "Original Author") 
COMMENT              #45=(CRefLinePar 
COMMENT                   (CLinePar (CParagraph 0 (0 0) 0 2 0 0 233) "Comments" 2) 1 "" 
COMMENT                   0 0) 
COMMENT              #46=(CFolderPar 
COMMENT                   (CGroupPar (CParagraph 8 (0 0) 1 2 0 0 178) (CObjectList)) 
COMMENT                   "Annotations") 
COMMENT              #47=(CFolderPar 
COMMENT                   (CGroupPar (CParagraph 12 (6 0) 1 1 0 0 178) 
COMMENT                    (CObjectList 
COMMENT                     #48=(CFolderPar 
COMMENT                          (CGroupPar (CParagraph 4 (7 4 0) 1 1 1 0 178) 
COMMENT                           (CObjectList 
COMMENT                            #49=(CFolderPar 
COMMENT                                 (CGroupPar 
COMMENT                                  (CParagraph 163 (3 #15# 0) 1 2 2 0 327) 
COMMENT                                  (CObjectList 
COMMENT                                   #50=(CLinePar 
COMMENT                                        (CParagraph 0 (0 0) 1 2 3 0 180) 
COMMENT                                        "Start: 163   End: 1815" 1) 
COMMENT                                   #51=(CLinePar 
COMMENT                                        (CParagraph 0 (0 0) 1 2 3 0 180) 
COMMENT                                        "Original Location Description:" 1) 
COMMENT                                   #52=(CLinePar 
COMMENT                                        (CParagraph 0 (0 0) 1 2 3 0 180) 
COMMENT                                        "   100..1752" 1))) "ORF frame 1") 
COMMENT                            #53=(CFolderPar 
COMMENT                                 (CGroupPar 
COMMENT                                  (CParagraph 3187 (3 #19# 0) 1 2 2 0 327) 
COMMENT                                  (CObjectList 
COMMENT                                   #54=(CLinePar 
COMMENT                                        (CParagraph 0 (0 0) 1 2 3 0 180) 
COMMENT                                        "Start: 3187  End: 4047 (Complementary)" 
COMMENT                                        1) 
COMMENT                                   #55=(CLinePar 
COMMENT                                        (CParagraph 0 (0 0) 1 2 3 0 180) 
COMMENT                                        "Original Location Description:" 1) 
COMMENT                                   #56=(CLinePar 
COMMENT                                        (CParagraph 0 (0 0) 1 2 3 0 180) 
COMMENT                                        "   complement(3124..3984)" 1))) 
COMMENT                                 "ORF frame 1"))) "CDS (2 total)") 
COMMENT                     #57=(CFolderPar 
COMMENT                          (CGroupPar (CParagraph 21 (7 21 0) 1 1 1 0 178) 
COMMENT                           (CObjectList 
COMMENT                            #58=(CFolderPar 
COMMENT                                 (CGroupPar 
COMMENT                                  (CParagraph 1870 (3 #16# 0) 1 2 2 0 194) 
COMMENT                                  (CObjectList 
COMMENT                                   #59=(CLinePar 
COMMENT                                        (CParagraph 0 (0 0) 1 2 3 0 180) 
COMMENT                                        "Start: 1870  End: 1889 (Complementary)" 
COMMENT                                        1) 
COMMENT                                   #60=(CLinePar 
COMMENT                                        (CParagraph 0 (0 0) 1 2 3 0 180) 
COMMENT                                        "Original Location Description:" 1) 
COMMENT                                   #61=(CLinePar 
COMMENT                                        (CParagraph 0 (0 0) 1 2 3 0 180) 
COMMENT                                        "   complement(1807..1826)" 1))) 
COMMENT                                 "EBV_rev_primer") 
COMMENT                            #62=(CFolderPar 
COMMENT                                 (CGroupPar 
COMMENT                                  (CParagraph 4152 (3 #21# 0) 1 2 2 0 194) 
COMMENT                                  (CObjectList 
COMMENT                                   #63=(CLinePar 
COMMENT                                        (CParagraph 0 (0 0) 1 2 3 0 180) 
COMMENT                                        "Start: 4152  End: 4305" 1) 
COMMENT                                   #64=(CLinePar 
COMMENT                                        (CParagraph 0 (0 0) 1 2 3 0 180) 
COMMENT                                        "Original Location Description:" 1) 
COMMENT                                   #65=(CLinePar 
COMMENT                                        (CParagraph 0 (0 0) 1 2 3 0 180) 
COMMENT                                        "   4089..4242" 1))) "TB") 
COMMENT                            #66=(CFolderPar 
COMMENT                                 (CGroupPar 
COMMENT                                  (CParagraph 4254 (3 #23# 0) 1 2 2 0 194) 
COMMENT                                  (CObjectList 
COMMENT                                   #67=(CLinePar 
COMMENT                                        (CParagraph 0 (0 0) 1 2 3 0 180) 
COMMENT                                        "Start: 4254  End: 4273" 1) 
COMMENT                                   #68=(CLinePar 
COMMENT                                        (CParagraph 0 (0 0) 1 2 3 0 180) 
COMMENT                                        "Original Location Description:" 1) 
COMMENT                                   #69=(CLinePar 
COMMENT                                        (CParagraph 0 (0 0) 1 2 3 0 180) 
COMMENT                                        "   4191..4210" 1))) "RVprimer3_primer"))) 
COMMENT                          "Misc. Feature (3 total)") 
COMMENT                     #70=(CFolderPar 
COMMENT                          (CGroupPar (CParagraph 29 (7 29 0) 1 1 1 0 178) 
COMMENT                           (CObjectList 
COMMENT                            #71=(CFolderPar 
COMMENT                                 (CGroupPar 
COMMENT                                  (CParagraph 38 (3 #24# 0) 1 2 2 0 194) 
COMMENT                                  (CObjectList 
COMMENT                                   #72=(CLinePar 
COMMENT                                        (CParagraph 0 (0 0) 1 2 3 0 180) 
COMMENT                                        "Start: 38    End: 98  " 1))) 
COMMENT                                 "CMV minimal promoter"))) 
COMMENT                          "Promoter Eukaryotic (1 total)") 
COMMENT                     #73=(CFolderPar 
COMMENT                          (CGroupPar (CParagraph 33 (7 33 0) 1 1 1 0 178) 
COMMENT                           (CObjectList 
COMMENT                            #74=(CFolderPar 
COMMENT                                 (CGroupPar 
COMMENT                                  (CParagraph 2384 (3 #18# 0) 1 2 2 0 194) 
COMMENT                                  (CObjectList 
COMMENT                                   #75=(CLinePar 
COMMENT                                        (CParagraph 0 (0 0) 1 2 3 0 180) 
COMMENT                                        "Start: 2384  End: 3003 (Complementary)" 
COMMENT                                        1) 
COMMENT                                   #76=(CLinePar 
COMMENT                                        (CParagraph 0 (0 0) 1 2 3 0 180) 
COMMENT                                        "Original Location Description:" 1) 
COMMENT                                   #77=(CLinePar 
COMMENT                                        (CParagraph 0 (0 0) 1 2 3 0 180) 
COMMENT                                        "   complement(2321..2940)" 1))) 
COMMENT                                 "pBR322_origin"))) 
COMMENT                          "Replication Origin (1 total)") 
COMMENT                     #78=(CFolderPar 
COMMENT                          (CGroupPar (CParagraph 43 (7 43 0) 1 1 1 0 178) 
COMMENT                           (CObjectList 
COMMENT                            #79=(CFolderPar 
COMMENT                                 (CGroupPar 
COMMENT                                  (CParagraph 1856 (3 #17# 0) 1 2 2 0 194) 
COMMENT                                  (CObjectList 
COMMENT                                   #80=(CLinePar 
COMMENT                                        (CParagraph 0 (0 0) 1 2 3 0 180) 
COMMENT                                        "Start: 1856  End: 1975 (Complementary)" 
COMMENT                                        1) 
COMMENT                                   #81=(CLinePar 
COMMENT                                        (CParagraph 0 (0 0) 1 2 3 0 180) 
COMMENT                                        "Original Location Description:" 1) 
COMMENT                                   #82=(CLinePar 
COMMENT                                        (CParagraph 0 (0 0) 1 2 3 0 180) 
COMMENT                                        "   complement(1793..1912)" 1))) 
COMMENT                                 "SV40_PA_terminator") 
COMMENT                            #83=(CFolderPar 
COMMENT                                 (CGroupPar 
COMMENT                                  (CParagraph 4152 (3 #20# 0) 1 2 2 0 194) 
COMMENT                                  (CObjectList 
COMMENT                                   #84=(CLinePar 
COMMENT                                        (CParagraph 0 (0 0) 1 2 3 0 180) 
COMMENT                                        "Start: 4152  End: 4200" 1) 
COMMENT                                   #85=(CLinePar 
COMMENT                                        (CParagraph 0 (0 0) 1 2 3 0 180) 
COMMENT                                        "Original Location Description:" 1) 
COMMENT                                   #86=(CLinePar 
COMMENT                                        (CParagraph 0 (0 0) 1 2 3 0 180) 
COMMENT                                        "   4089..4137" 1))) 
COMMENT                                 "synth_PA_terminator") 
COMMENT                            #87=(CFolderPar 
COMMENT                                 (CGroupPar 
COMMENT                                  (CParagraph 4152 (3 #22# 0) 1 2 2 0 194) 
COMMENT                                  (CObjectList 
COMMENT                                   #88=(CLinePar 
COMMENT                                        (CParagraph 0 (0 0) 1 2 3 0 180) 
COMMENT                                        "Start: 4152  End: 4305" 1) 
COMMENT                                   #89=(CLinePar 
COMMENT                                        (CParagraph 0 (0 0) 1 2 3 0 180) 
COMMENT                                        "Original Location Description:" 1) 
COMMENT                                   #90=(CLinePar 
COMMENT                                        (CParagraph 0 (0 0) 1 2 3 0 180) 
COMMENT                                        "   4089..4242" 1))) "up_PA_terminator"))) 
COMMENT                          "Terminator (3 total)"))) "Feature Map") 
COMMENT              #91=(CFolderPar 
COMMENT                   (CGroupPar (CParagraph 13 (0 0) 1 1 0 0 178) 
COMMENT                    (CObjectList 
COMMENT                     #92=(CRSFolderPar 
COMMENT                          (CFolderPar 
COMMENT                           (CGroupPar (CParagraph 29963648 (8 0) 1 1 1 0 178) 
COMMENT                            (CObjectList 
COMMENT                             #93=(CGroupPar 
COMMENT                                  (CParagraph 0 (10 #2# 0) 1 2 2 0 180) 
COMMENT                                  (CObjectList 
COMMENT                                   #94=(CLinePar 
COMMENT                                        (CParagraph 0 (1 #2# 1) 1 2 2 0 191) 
COMMENT                                        " N1: 2653 " 1))))) "ApaLI: 1 site") 1 5 
COMMENT                          "GTGCAC" "CACGTG") 
COMMENT                     #95=(CRSFolderPar 
COMMENT                          (CFolderPar 
COMMENT                           (CGroupPar (CParagraph 29963568 (8 0) 1 1 1 0 178) 
COMMENT                            (CObjectList 
COMMENT                             #96=(CGroupPar 
COMMENT                                  (CParagraph 0 (10 #3# 0) 1 2 2 0 180) 
COMMENT                                  (CObjectList 
COMMENT                                   #97=(CLinePar 
COMMENT                                        (CParagraph 0 (1 #3# 1) 1 2 2 0 191) 
COMMENT                                        " N1: 710 " 1) 
COMMENT                                   #98=(CLinePar 
COMMENT                                        (CParagraph 0 (1 #3# 2) 1 2 2 0 191) 
COMMENT                                        " N2: 1376 " 1))))) "AvaI: 2 sites") 1 5 
COMMENT                          "CYCGRG" "GRGCYC") 
COMMENT                     #99=(CRSFolderPar 
COMMENT                          (CFolderPar 
COMMENT                           (CGroupPar (CParagraph 29963488 (8 0) 1 1 1 0 178) 
COMMENT                            (CObjectList 
COMMENT                             #100=(CGroupPar 
COMMENT                                   (CParagraph 0 (10 #4# 0) 1 2 2 0 180) 
COMMENT                                   (CObjectList 
COMMENT                                    #101=(CLinePar 
COMMENT                                          (CParagraph 0 (1 #4# 1) 1 2 2 0 191) 
COMMENT                                          " N1: 2083 " 1))))) "BamHI: 1 site") 1 
COMMENT                          5 "GGATCC" "CCTAGG") 
COMMENT                     #102=(CRSFolderPar 
COMMENT                           (CFolderPar 
COMMENT                            (CGroupPar (CParagraph 29964048 (8 0) 1 1 1 0 178) 
COMMENT                             (CObjectList 
COMMENT                              #103=(CGroupPar 
COMMENT                                    (CParagraph 0 (10 #12# 0) 1 2 2 0 180) 
COMMENT                                    (CObjectList 
COMMENT                                     #104=(CLinePar 
COMMENT                                           (CParagraph 0 (1 #12# 1) 1 2 2 0 191) 
COMMENT                                           " N1: 110 " 1))))) "BglII: 1 site") 1 
COMMENT                           5 "AGATCT" "TCTAGA") 
COMMENT                     #105=(CRSFolderPar 
COMMENT                           (CFolderPar 
COMMENT                            (CGroupPar (CParagraph 29963408 (8 0) 1 1 1 0 178) 
COMMENT                             (CObjectList 
COMMENT                              #106=(CGroupPar 
COMMENT                                    (CParagraph 0 (10 #5# 0) 1 2 2 0 180) 
COMMENT                                    (CObjectList 
COMMENT                                     #107=(CLinePar 
COMMENT                                           (CParagraph 0 (1 #5# 1) 1 2 2 0 191) 
COMMENT                                           " N1: 2076 " 1) 
COMMENT                                     #108=(CLinePar 
COMMENT                                           (CParagraph 0 (1 #5# 2) 1 2 2 0 191) 
COMMENT                                           " N2: 4204 " 1))))) "ClaI: 2 sites") 
COMMENT                           2 4 "ATCGAT" "TAGCTA") 
COMMENT                     #109=(CRSFolderPar 
COMMENT                           (CFolderPar 
COMMENT                            (CGroupPar (CParagraph 29963328 (8 0) 1 1 1 0 178) 
COMMENT                             (CObjectList)) "EcoRI: 0 sites") 1 5 "GAATTC" 
COMMENT                           "CTTAAG") 
COMMENT                     #110=(CRSFolderPar 
COMMENT                           (CFolderPar 
COMMENT                            (CGroupPar (CParagraph 29963248 (8 0) 1 1 1 0 178) 
COMMENT                             (CObjectList 
COMMENT                              #111=(CGroupPar 
COMMENT                                    (CParagraph 0 (10 #7# 0) 1 2 2 0 180) 
COMMENT                                    (CObjectList 
COMMENT                                     #112=(CLinePar 
COMMENT                                           (CParagraph 0 (1 #7# 1) 1 2 2 0 191) 
COMMENT                                           " N1: 129 " 1))))) "HindIII: 1 site") 
COMMENT                           1 5 "AAGCTT" "TTCGAA") 
COMMENT                     #113=(CRSFolderPar 
COMMENT                           (CFolderPar 
COMMENT                            (CGroupPar (CParagraph 29963168 (8 0) 1 1 1 0 178) 
COMMENT                             (CObjectList 
COMMENT                              #114=(CGroupPar 
COMMENT                                    (CParagraph 0 (10 #8# 0) 1 2 2 0 180) 
COMMENT                                    (CObjectList 
COMMENT                                     #115=(CLinePar 
COMMENT                                           (CParagraph 0 (1 #8# 1) 1 2 2 0 191) 
COMMENT                                           " N1: 162 " 1))))) "NcoI: 1 site") 1 
COMMENT                           5 "CCATGG" "GGTACC") 
COMMENT                     #116=(CRSFolderPar 
COMMENT                           (CFolderPar 
COMMENT                            (CGroupPar (CParagraph 29963888 (8 0) 1 1 1 0 178) 
COMMENT                             (CObjectList 
COMMENT                              #117=(CGroupPar 
COMMENT                                    (CParagraph 0 (10 #14# 0) 1 2 2 0 180) 
COMMENT                                    (CObjectList 
COMMENT                                     #118=(CLinePar 
COMMENT                                           (CParagraph 0 (1 #14# 1) 1 2 2 0 191) 
COMMENT                                           " N1: 28 " 1))))) "NheI: 1 site") 1 5 
COMMENT                           "GCTAGC" "CGATCG") 
COMMENT                     #119=(CRSFolderPar 
COMMENT                           (CFolderPar 
COMMENT                            (CGroupPar (CParagraph 29963088 (8 0) 1 1 1 0 178) 
COMMENT                             (CObjectList 
COMMENT                              #120=(CGroupPar 
COMMENT                                    (CParagraph 0 (10 #9# 0) 1 2 2 0 180) 
COMMENT                                    (CObjectList 
COMMENT                                     #121=(CLinePar 
COMMENT                                           (CParagraph 0 (1 #9# 1) 1 2 2 0 191) 
COMMENT                                           " N1: 3183 " 1))))) "PstI: 1 site") 5 
COMMENT                           1 "CTGCAG" "GACGTC") 
COMMENT                     #122=(CRSFolderPar 
COMMENT                           (CFolderPar 
COMMENT                            (CGroupPar (CParagraph 29963008 (8 0) 1 1 1 0 178) 
COMMENT                             (CObjectList)) "SmaI: 0 sites") 3 3 "CCCGGG" 
COMMENT                           "GGGCCC") 
COMMENT                     #123=(CRSFolderPar 
COMMENT                           (CFolderPar 
COMMENT                            (CGroupPar (CParagraph 29963968 (8 0) 1 1 1 0 178) 
COMMENT                             (CObjectList)) "XhoI: 0 sites") 1 5 "CTCGAG" 
COMMENT                           "GAGCTC") 
COMMENT                     #124=(CRSFolderPar 
COMMENT                           (CFolderPar 
COMMENT                            (CGroupPar (CParagraph 29964128 (8 0) 1 1 1 0 178) 
COMMENT                             (CObjectList)) "XmaI: 0 sites") 1 5 "CCCGGG" 
COMMENT                           "GGGCCC"))) "Restriction/Methylation Map") 
COMMENT              #125=(CFolderPar 
COMMENT                    (CGroupPar (CParagraph 14 (0 0) 1 1 0 0 178) 
COMMENT                     (CObjectList 
COMMENT                      #126=(CLinePar (CParagraph 0 (0 0) 1 2 1 0 180) 
COMMENT                            "   Similarity between ambiguous nucleotides (if any)" 
COMMENT                            1) 
COMMENT                      #127=(CLinePar (CParagraph 0 (0 0) 1 2 1 0 180) 
COMMENT                            "is calculated as an AVERAGE similarity" 1) 
COMMENT                      #128=(CFolderPar 
COMMENT                            (CGroupPar (CParagraph 29891216 (9 0) 1 1 1 0 178) 
COMMENT                             (CObjectList 
COMMENT                              #129=(CGroupPar 
COMMENT                                    (CParagraph 0 (11 #25# 0) 1 2 2 0 180) 
COMMENT                                    (CObjectList 
COMMENT                                     #130=(COlyLinePar 
COMMENT                                           (CLinePar 
COMMENT                                            (CParagraph 0 
COMMENT                                             (17 
COMMENT                                              #131=(COligo "FRTout R" 
COMMENT                                                    "ACCTCCCACCGTACACGCCT" "" 0 
COMMENT                                                    (CStringList) 0) 0) 1 2 2 0 
COMMENT                                             181) " ACCTCCCACCGTACACGCCT" 1)) 
COMMENT                                     #132=(CLinePar 
COMMENT                                           (CParagraph 0 (2 #25# 1) 1 2 2 0 193) 
COMMENT                                           " N1: position 46 similarity 100.0% on complementary strand" 
COMMENT                                           1))))) "FRTout R (1 site)") 
COMMENT                      #133=(CFolderPar 
COMMENT                            (CGroupPar (CParagraph 29891456 (9 0) 1 1 1 0 178) 
COMMENT                             (CObjectList 
COMMENT                              #134=(CGroupPar 
COMMENT                                    (CParagraph 0 (11 #26# 0) 1 2 2 0 180) 
COMMENT                                    (CObjectList 
COMMENT                                     #135=(COlyLinePar 
COMMENT                                           (CLinePar 
COMMENT                                            (CParagraph 0 
COMMENT                                             (17 
COMMENT                                              #136=(COligo "RVprimer3" 
COMMENT                                                    "CTAGCAAAATAGGCTGTCCC" "" 0 
COMMENT                                                    (CStringList) 0) 0) 1 2 2 0 
COMMENT                                             181) " CTAGCAAAATAGGCTGTCCC" 1)) 
COMMENT                                     #137=(CLinePar 
COMMENT                                           (CParagraph 0 (2 #26# 1) 1 2 2 0 193) 
COMMENT                                           " N1: position 4254 similarity 100.0% " 
COMMENT                                           1))))) "RVprimer3 (1 site)"))) 
COMMENT                    "Motifs (both strands, best fit only)")))) 
COMMENT       (CGraphView 
COMMENT        (CWStyleSheet 
COMMENT         (CObjectList 
COMMENT          #138=(CWidgetStyle "RSite Label" 1 (LOGPEN 0 0 13408563) 1 0 1 
COMMENT                (LOGFONT 0 0 0 0 400 0 0 0 0 3 2 1 18 "Georgia") 0.555556 0 1 5 
COMMENT                "@N (@S)" 0) 
COMMENT          #139=(CWidgetStyle "Signal Label" 1 (LOGPEN 0 0 0) 1 0 1 
COMMENT                (LOGFONT 0 0 0 0 700 0 0 0 0 3 2 1 34 "Arial") 0.666667 0 1 1 
COMMENT                "@N" 0) 
COMMENT          #140=(CWidgetStyle "Molecule Label 2" 0 0 1 
COMMENT                (LOGFONT 0 0 0 0 400 0 0 0 0 3 2 1 18 "Georgia") 0.555556 0 1 16 
COMMENT                "@L bp" 0) 
COMMENT          #141=(CWidgetStyle "Molecule Label 1" 0 0 1 
COMMENT                (LOGFONT 0 0 0 0 400 0 0 0 0 3 2 1 34 "Verdana") 0.833333 0 1 1 
COMMENT                "@N" 0) 
COMMENT          #142=(CWidgetStyle "Shape 3" 1 (LOGPEN 0 0 3355545) 1 1 
COMMENT                (LOGBRUSH 0 6724095 0) 0 0 1 (LOGSHAPE 9 1 0.8 1.8 0)) 
COMMENT          #143=(CWidgetStyle "Shape 1" 1 (LOGPEN 0 0 6723840) 1 1 
COMMENT                (LOGBRUSH 0 10079334 0) 0 0 1 (LOGSHAPE 9 1 0.8 1.8 0)) 
COMMENT          #144=(CWidgetStyle "Axis" 1 (LOGPEN 0 0 10079436) 2 1 
COMMENT                (LOGBRUSH 0 13434879 0) 0 0 1 (LOGSHAPE 10 1 0 0 0)) 
COMMENT          #145=(CWidgetStyle "Line 2" 1 (LOGPEN 0 0 6723840) 8 0 0 0 1 
COMMENT                (LOGSHAPE 1 1.9 0 0 0)) 
COMMENT          #146=(CWidgetStyle "RSite" 1 (LOGPEN 0 0 10053171) 8 0 0 0 1 
COMMENT                (LOGSHAPE 1 1.9 0 0 0)) 
COMMENT          #147=(CWidgetStyle "Short Signal" 1 (LOGPEN 0 0 13395507) 10 0 0 0 1 
COMMENT                (LOGSHAPE 1 1.9 0 0 0)) 
COMMENT          #148=(CWidgetStyle "Uniq RSite Label" 1 (LOGPEN 0 0 153) 1 0 1 
COMMENT                (LOGFONT 0 0 0 0 400 0 0 0 0 3 2 1 18 "Georgia") 0.555556 128 1 
COMMENT                5 "@N (@S)" 0) 
COMMENT          #149=(CWidgetStyle "Vanilla" 1 (LOGPEN 0 0 0) 1 1 
COMMENT                (LOGBRUSH 0 16777215 0) 1 
COMMENT                (LOGFONT 0 0 0 0 400 0 0 0 0 7 48 2 18 "Times New Roman") 0.8 0 
COMMENT                1 2 "?" 0) 
COMMENT          #150=(CWidgetStyle "Mark 1" 0 0 1 
COMMENT                (LOGFONT 0 0 0 0 400 0 0 0 2 7 48 2 2 "Windings") 0.7 0 1 2 "?" 
COMMENT                0) 
COMMENT          #151=(CWidgetStyle "Motif Label" 1 (LOGPEN 0 0 16744512) 1 0 1 
COMMENT                (LOGFONT 0 0 0 0 400 0 0 0 0 3 2 1 34 "Arial") 0.611111 8388608 
COMMENT                1 65535 "@N (@H)" 0) 
COMMENT          #152=(CWidgetStyle "Fragment Label 2" 1 (LOGPEN 0 0 0) 1 0 1 
COMMENT                (LOGFONT 0 0 0 0 400 0 0 0 0 3 2 1 49 "Courier New") 1.05 0 1 48 
COMMENT                "@F bp (molecule @L bp)" 0) 
COMMENT          #153=(CWidgetStyle "Fragment Label 1" 1 (LOGPEN 0 0 0) 1 0 1 
COMMENT                (LOGFONT 0 0 0 0 400 0 0 0 0 3 2 1 34 "Arial") 0.91 0 1 1 
COMMENT                "Fragment of @N" 0) 
COMMENT          #154=(CWidgetStyle "Shape 4" 1 (LOGPEN 0 0 0) 1 1 
COMMENT                (LOGBRUSH 2 8388608 5) 0 0 0) 
COMMENT          #155=(CWidgetStyle "Shape 2" 1 (LOGPEN 0 0 0) 1 1 (LOGBRUSH 0 128 0) 0 
COMMENT                0 0) 
COMMENT          #156=(CWidgetStyle "Shape 0" 1 (LOGPEN 0 0 0) 1 1 (LOGBRUSH 0 0 0) 0 0 
COMMENT                0) 
COMMENT          #157=(CWidgetStyle "ORF" 1 (LOGPEN 0 0 16384) 8 0 0 0 1 
COMMENT                (LOGSHAPE 7 0.2 3.41182 2.86186 0.609808)) 
COMMENT          #158=(CWidgetStyle "Line 4" 1 (LOGPEN 0 0 32768) 8 0 0 0 0) 
COMMENT          #159=(CWidgetStyle "Line 3" 1 (LOGPEN 0 0 16711680) 8 0 0 0 0) 
COMMENT          #160=(CWidgetStyle "Line 1" 1 (LOGPEN 0 0 16711680) 1 0 0 0 0) 
COMMENT          #161=(CWidgetStyle "Short Promoter" 1 (LOGPEN 0 0 128) 6 0 0 0 0) 
COMMENT          #162=(CWidgetStyle "Motif" 1 (LOGPEN 0 0 0) 1 0 0 0 0) 
COMMENT          #163=(CWidgetStyle "Line 0" 1 (LOGPEN 0 0 0) 8 0 0 0 0) 
COMMENT          #164=(CWidgetStyle "Void" 0 0 0 0 0) 
COMMENT          #165=(CWidgetStyle "General Label" 1 (LOGPEN 0 0 0) 1 0 1 
COMMENT                (LOGFONT 0 0 0 0 400 0 0 0 0 3 2 1 18 "Times New Roman") 0.91 0 
COMMENT                1 3 "@T @N " 0) 
COMMENT          #166=(CWidgetStyle "Position" 1 (LOGPEN 0 0 0) 1 0 0 0 0) 
COMMENT          #167=(CWidgetStyle "Annotation" 0 0 1 
COMMENT                (LOGFONT 0 0 0 0 400 0 0 0 0 3 2 1 18 "Times New Roman") 0.91 0 
COMMENT                0 0) 
COMMENT          #168=(CWidgetStyle "Position Label" 1 (LOGPEN 0 0 8388608) 1 0 1 
COMMENT                (LOGFONT 0 0 0 0 400 0 1 0 0 3 2 1 34 "Arial") 0.63 8388608 1 1 
COMMENT                "@N" 0) 
COMMENT          #169=(CWidgetStyle "Range" 1 (LOGPEN 0 0 0) 1 1 
COMMENT                (LOGBRUSH 0 16777215 0) 0 0 0) 
COMMENT          #170=(CWidgetStyle "Range Label" 1 (LOGPEN 0 0 8388608) 1 0 1 
COMMENT                (LOGFONT 0 0 0 0 400 0 1 0 0 3 2 1 34 "Arial") 0.63 8388608 1 1 
COMMENT                "@N" 0) 
COMMENT          #171=(CWidgetStyle "ORF Label" 1 (LOGPEN 0 0 49216) 1 0 1 
COMMENT                (LOGFONT 0 0 0 0 400 0 0 0 0 3 2 1 18 "Times New Roman") 
COMMENT                0.611111 0 1 65535 "@N" 0) 
COMMENT          #172=(CWidgetStyle "CDS Label" 1 (LOGPEN 0 0 4227264) 1 0 1 
COMMENT                (LOGFONT 0 0 0 0 400 0 0 0 0 3 2 1 34 "Arial") 0.555556 255 1 1 
COMMENT                "@N" 0) 
COMMENT          #173=(CWidgetStyle "Shape 5" 1 (LOGPEN 0 0 0) 3 1 
COMMENT                (LOGBRUSH 0 16777113 0) 1 
COMMENT                (LOGFONT 0 0 0 0 400 0 0 0 0 7 48 2 50 "Arial") 0.9 0 0 1 
COMMENT                (LOGSHAPE 9 1 0.8 1.8 0)) 
COMMENT          #174=(CWidgetStyle "CDS" 1 (LOGPEN 0 0 0) 1 1 (LOGBRUSH 2 39423 3) 0 0 
COMMENT                1 (LOGSHAPE 9 1 0.8 1.8 0)) 
COMMENT          #175=(CWidgetStyle "Label 2" 1 (LOGPEN 0 0 4227264) 1 0 1 
COMMENT                (LOGFONT 0 0 0 0 400 0 0 0 0 3 2 1 34 "Arial") 0.944444 8388608 
COMMENT                1 1 "@N" 0) 
COMMENT          #176=(CWidgetStyle "Label 3" 1 (LOGPEN 0 0 8421376) 1 0 1 
COMMENT                (LOGFONT 0 0 0 0 700 255 0 0 0 3 2 1 34 "Arial") 0.833333 255 1 
COMMENT                5 "@N (@S)" 0) 
COMMENT          #177=(CWidgetStyle "Label 4" 1 (LOGPEN 0 0 8437824) 1 0 1 
COMMENT                (LOGFONT 0 0 0 0 400 0 0 0 0 3 2 1 34 "Arial") 0.722222 0 1 5 
COMMENT                "@N (@S)" 0)) 0.164644 1.74233 0.164644 2.53336 
COMMENT         (70 (CShapeMapEntry 0 "Unique RSite" 1 "Uniq RSite Label") 67 
COMMENT          (CShapeMapEntry 0 "ORF" 0 "ORF Label")) 40.0378 40.0378 39 39 0.1 
COMMENT         -4305) 1 1 1 1 1 
COMMENT        (mapper: 19.1178 -19.7022 40.0378 40.0378 0.01 10 -1 4305 4305 1 0 0) 
COMMENT        #178=(CGroupWidget (CWidget 0 (0 0) 1 2 0 0 Nil -533 100) 
COMMENT              (CObjectList 
COMMENT               #179=(CGroupWidget (CWidget 1 (0 0) 1 2 0 0 Nil -531 100) 
COMMENT                     (CObjectList 
COMMENT                      #180=(CAxis 
COMMENT                            (CWideLine 
COMMENT                             (CWidget 0 (0 0) 1 2 0 0 #144# 29787084 0) 
COMMENT                             (LOGPEN 0 0 10079436) 2 (LOGBRUSH 0 13434879 0) 1 
COMMENT                             6.27564 6.27364 1 0.0214037) 0.145719) 
COMMENT                      #181=(CLabel 
COMMENT                            (CWidget 1001 (0 0) 1 2 0 0 #141# 1196704579 100) 
COMMENT                            (LOGPEN 1094797140 1413955907 1195459399) 1128481108 
COMMENT                            (LOGFONT 58 22 0 0 400 0 0 0 0 3 2 1 34 "Verdana") 
COMMENT                            1.74233 0.833333 0 "pGL4.10mP2" "@N" 1 0 0.871165 0 
COMMENT                            -6.206 7.04334 1.44863 Nil) 
COMMENT                      #182=(CLabel 
COMMENT                            (CWidget 1002 (0 0) 1 2 0 0 #140# 1414808391 100) 
COMMENT                            (LOGPEN 1094928193 1096042324 1195594836) 1128351572 
COMMENT                            (LOGFONT 38 14 0 0 400 0 0 0 0 3 2 1 18 "Georgia") 
COMMENT                            1.74233 0.555556 0 "4305 bp" "@L bp" 16 0 -0.871165 
COMMENT                            0 -7.47268 3.04712 0.949103 Nil)) (CObjectList)) 
COMMENT               #183=(CGroupWidget (CWidget 10 (6 0) 1 2 0 0 Nil -741 100) 
COMMENT                     (CObjectList 
COMMENT                      #184=(CGroupWidget 
COMMENT                            (CWidget 4 (7 4 0) 1 2 0 0 Nil -842 100) 
COMMENT                            (CObjectList 
COMMENT                             #185=(CWideArrow 
COMMENT                                   (CWideLine 
COMMENT                                    (CWidget 0 (3 #15# 0) 1 2 0 0 #142# 0 100) 
COMMENT                                    (LOGPEN 0 0 3355545) 1 
COMMENT                                    (LOGBRUSH 0 6724095 0) 1 3.62839 6.03712 1 
COMMENT                                    0.082322) 0.8 1.8 0) 
COMMENT                             #186=(CLabel 
COMMENT                                   (CWidget 0 (0 0) 1 2 0 0 #139# 1195594836 100) 
COMMENT                                   (LOGPEN 0 0 0) 1 
COMMENT                                   (LOGFONT 46 17 0 0 700 0 0 0 0 3 2 1 34 
COMMENT                                    "Arial") 1.74233 0.666667 0 "ORF frame 1" 
COMMENT                                   "@N" 1 14.6102 1.74233 -10.175 3.24241 
COMMENT                                   5.59471 1.12394 #185#) 
COMMENT                             #187=(CWideArrow 
COMMENT                                   (CWideLine 
COMMENT                                    (CWidget 0 (3 #19# 0) 1 2 0 0 #142# 0 100) 
COMMENT                                    (LOGPEN 0 0 3355545) 1 
COMMENT                                    (LOGBRUSH 0 6724095 0) 1 0.375954 1.63059 1 
COMMENT                                    0.082322) 0.8 1.8 1) 
COMMENT                             #188=(CLabel 
COMMENT                                   (CWidget 0 (0 0) 1 2 0 0 #139# -542 100) 
COMMENT                                   (LOGPEN 0 0 0) 1 
COMMENT                                   (LOGFONT 46 17 0 0 700 0 0 0 0 3 2 1 34 
COMMENT                                    "Arial") 1.74233 0.666667 0 "ORF frame 1" 
COMMENT                                   "@N" 1 -13.1391 6.96932 11.8196 9.57581 
COMMENT                                   5.59471 1.12394 #187#)) (CObjectList)) 
COMMENT                      #189=(CGroupWidget 
COMMENT                            (CWidget 21 (7 21 0) 1 2 0 0 Nil -782 100) 
COMMENT                            (CObjectList 
COMMENT                             #190=(CScratch 
COMMENT                                   (CWidget 0 (3 #16# 0) 1 2 0 0 #147# 0 100) 
COMMENT                                   (LOGPEN 0 8 13395507) 10 1 3.5497 1.9 
COMMENT                                   0.082322 1) 
COMMENT                             #191=(CLabel 
COMMENT                                   (CWidget 0 (0 0) 1 2 0 0 #139# 1413957447 100) 
COMMENT                                   (LOGPEN 0 0 0) 1 
COMMENT                                   (LOGFONT 46 17 0 0 700 0 0 0 0 3 2 1 34 
COMMENT                                    "Arial") 1.74233 0.666667 0 "EBV rev primer" 
COMMENT                                   "@N" 1 9.7353 -10.454 -5.1136 5.77577 6.84353 
COMMENT                                   1.12394 #190#) 
COMMENT                             #192=(CWideArrow 
COMMENT                                   (CWideLine 
COMMENT                                    (CWidget 0 (3 #21# 0) 1 2 0 0 #143# 0 100) 
COMMENT                                    (LOGPEN 0 0 6723840) 1 
COMMENT                                    (LOGBRUSH 0 10079334 0) 1 6.27319 0.224407 1 
COMMENT                                    0.082322) 0.8 1.8 0) 
COMMENT                             #193=(CLabel 
COMMENT                                   (CWidget 0 (0 0) 1 2 0 0 #139# 3474064 100) 
COMMENT                                   (LOGPEN 0 0 0) 1 
COMMENT                                   (LOGFONT 46 17 0 0 700 0 0 0 0 3 2 1 34 
COMMENT                                    "Arial") 1.74233 0.666667 0 "TB" "@N" 1 
COMMENT                                   -2.70596 12.1963 14.3629 4.50909 1.42365 
COMMENT                                   1.12394 #192#) 
COMMENT                             #194=(CScratch 
COMMENT                                   (CWidget 0 (3 #23# 0) 1 2 0 0 #147# 0 100) 
COMMENT                                   (LOGPEN 0 8 13395507) 10 1 0.0757737 1.9 
COMMENT                                   0.082322 1) 
COMMENT                             #195=(CLabel 
COMMENT                                   (CWidget 0 (0 0) 1 2 0 0 #139# 3473984 100) 
COMMENT                                   (LOGPEN 0 0 0) 1 
COMMENT                                   (LOGFONT 46 17 0 0 700 0 0 0 0 3 2 1 34 
COMMENT                                    "Arial") 1.74233 0.666667 0 
COMMENT                                   "RVprimer3 primer" "@N" 1 -5.6938 15.681 
COMMENT                                   16.9177 1.97573 7.84259 1.12394 #194#)) 
COMMENT                            (CObjectList)) 
COMMENT                      #196=(CGroupWidget 
COMMENT                            (CWidget 29 (7 29 0) 1 2 0 0 Nil 393222 100) 
COMMENT                            (CObjectList 
COMMENT                             #197=(CWideArrow 
COMMENT                                   (CWideLine 
COMMENT                                    (CWidget 0 (3 #24# 0) 1 2 0 0 #143# 29854832 
COMMENT                                     100) (LOGPEN 0 0 6723840) 1 
COMMENT                                    (LOGBRUSH 0 10079334 0) 1 6.13038 6.21927 1 
COMMENT                                    0.082322) 0.8 1.8 0) 
COMMENT                             #198=(CLabel 
COMMENT                                   (CWidget 0 (0 0) 1 2 0 0 #139# 3474104 100) 
COMMENT                                   (LOGPEN 0 0 0) 1 
COMMENT                                   (LOGFONT 46 17 0 0 700 0 0 0 0 3 2 1 34 
COMMENT                                    "Arial") 1.74233 0.666667 0 
COMMENT                                   "CMV minimal promoter" "@N" 1 6.98382 12.1963 
COMMENT                                   -17.5935 4.50909 10.0405 1.12394 #197#)) 
COMMENT                            (CObjectList)) 
COMMENT                      #199=(CGroupWidget 
COMMENT                            (CWidget 33 (7 33 0) 1 2 0 0 Nil 393222 100) 
COMMENT                            (CObjectList 
COMMENT                             #200=(CWideArrow 
COMMENT                                   (CWideLine 
COMMENT                                    (CWidget 0 (3 #18# 0) 1 2 0 0 #142# 0 100) 
COMMENT                                    (LOGPEN 0 0 3355545) 1 
COMMENT                                    (LOGBRUSH 0 6724095 0) 1 1.89726 2.80071 1 
COMMENT                                    0.082322) 0.8 1.8 1) 
COMMENT                             #201=(CLabel 
COMMENT                                   (CWidget 0 (0 0) 1 2 0 0 #139# 1414812737 100) 
COMMENT                                   (LOGPEN 0 0 0) 1 
COMMENT                                   (LOGFONT 46 17 0 0 700 0 0 0 0 3 2 1 34 
COMMENT                                    "Arial") 1.74233 0.666667 0 "pBR322 origin" 
COMMENT                                   "@N" 1 -12.0963 -8.71165 5.88815 3.24241 
COMMENT                                   6.344 1.12394 #200#)) (CObjectList)) 
COMMENT                      #202=(CGroupWidget 
COMMENT                            (CWidget 43 (7 43 0) 1 2 0 0 Nil 3473832 100) 
COMMENT                            (CObjectList 
COMMENT                             #203=(CLine 
COMMENT                                   (CWidget 0 (3 #17# 0) 1 2 0 0 #147# 
COMMENT                                    1944234288 100) (LOGPEN 0 8 13395507) 10 
COMMENT                                   0.835356 3.39524 3.57011) 
COMMENT                             #204=(CLabel (CWidget 0 (0 0) 1 2 0 0 #139# 0 100) 
COMMENT                                   (LOGPEN 0 0 0) 1 
COMMENT                                   (LOGFONT 46 17 0 0 700 0 0 0 0 3 2 1 34 
COMMENT                                    "Arial") 1.74233 0.666667 0 
COMMENT                                   "SV40 PA terminator" "@N" 1 8.97248 -12.1963 
COMMENT                                   -5.46542 7.04245 8.54193 1.12394 #203#) 
COMMENT                             #205=(CLine 
COMMENT                                   (CWidget 0 (3 #20# 0) 1 2 0 0 #147# 
COMMENT                                    1129600084 100) (LOGPEN 0 8 13395507) 10 
COMMENT                                   0.835356 0.153005 0.224407) 
COMMENT                             #206=(CLabel 
COMMENT                                   (CWidget 0 (0 0) 1 2 0 0 #139# 21504748 100) 
COMMENT                                   (LOGPEN 0 0 0) 1 
COMMENT                                   (LOGFONT 46 17 0 0 700 0 0 0 0 3 2 1 34 
COMMENT                                    "Arial") 1.74233 0.666667 0 
COMMENT                                   "synth PA terminator" "@N" 1 -13.0124 8.71165 
COMMENT                                   16.6805 8.30913 8.71676 1.12394 #205#) 
COMMENT                             #207=(CLine 
COMMENT                                   (CWidget 0 (3 #22# 0) 1 2 0 0 #147# 3473864 
COMMENT                                    100) (LOGPEN 0 8 13395507) 10 0.670712 
COMMENT                                   6.27319 0.224407) 
COMMENT                             #208=(CLabel 
COMMENT                                   (CWidget 0 (0 0) 1 2 0 0 #139# 3473992 100) 
COMMENT                                   (LOGPEN 0 0 0) 1 
COMMENT                                   (LOGFONT 46 17 0 0 700 0 0 0 0 3 2 1 34 
COMMENT                                    "Arial") 1.74233 0.666667 0 
COMMENT                                   "up PA terminator" "@N" 1 -5.8306 13.9386 
COMMENT                                   16.6065 5.77577 7.46794 1.12394 #207#)) 
COMMENT                            (CObjectList))) (CObjectList)) 
COMMENT               #209=(CGroupWidget (CWidget 11 (8 0) 1 2 0 0 Nil 0 100) 
COMMENT                     (CObjectList 
COMMENT                      #210=(CGroupWidget 
COMMENT                            (CWidget 1 (10 #2# 0) 1 2 0 0 Nil -1229 100) 
COMMENT                            (CObjectList 
COMMENT                             #211=(CScratch 
COMMENT                                   (CWidget 1 (1 #2# 1) 1 2 0 0 #146# 0 100) 
COMMENT                                   (LOGPEN 0 6 10053171) 8 1 2.40873 1.9 
COMMENT                                   0.082322 1) 
COMMENT                             #212=(CLabel 
COMMENT                                   (CWidget 0 (0 0) 1 2 0 0 #148# 21433644 100) 
COMMENT                                   (LOGPEN 0 0 153) 1 
COMMENT                                   (LOGFONT 38 14 0 0 400 0 0 0 0 3 2 1 18 
COMMENT                                    "Georgia") 1.74233 0.555556 128 
COMMENT                                   "{\\i Apa}LI (2653)" "@N (@S)" 5 -11.2342 
COMMENT                                   -10.454 4.97241 4.50909 4.92035 0.949103 
COMMENT                                   #211#)) (CObjectList)) 
COMMENT                      #213=(CGroupWidget 
COMMENT                            (CWidget 1 (10 #4# 0) 1 2 0 0 Nil -389 100) 
COMMENT                            (CObjectList 
COMMENT                             #214=(CScratch 
COMMENT                                   (CWidget 1 (1 #4# 1) 1 2 0 0 #146# 0 100) 
COMMENT                                   (LOGPEN 0 6 10053171) 8 1 3.23932 1.9 
COMMENT                                   0.082322 1) 
COMMENT                             #215=(CLabel 
COMMENT                                   (CWidget 0 (0 0) 1 2 0 0 #148# 29850844 100) 
COMMENT                                   (LOGPEN 0 0 153) 1 
COMMENT                                   (LOGFONT 38 14 0 0 400 0 0 0 0 3 2 1 18 
COMMENT                                    "Georgia") 1.74233 0.555556 128 
COMMENT                                   "{\\i Bam}HI (2083)" "@N (@S)" 5 4.98603 
COMMENT                                   -15.681 -3.06934 9.57581 5.41988 0.949103 
COMMENT                                   #214#)) (CObjectList)) 
COMMENT                      #216=(CGroupWidget 
COMMENT                            (CWidget 1 (10 #7# 0) 1 2 0 0 Nil -1226 100) 
COMMENT                            (CObjectList 
COMMENT                             #217=(CScratch 
COMMENT                                   (CWidget 1 (1 #7# 1) 1 2 0 0 #146# 39262096 
COMMENT                                    100) (LOGPEN 0 6 10053171) 8 1 6.08667 1.9 
COMMENT                                   0.082322 1) 
COMMENT                             #218=(CLabel 
COMMENT                                   (CWidget 0 (0 0) 1 2 0 0 #148# 3474000 100) 
COMMENT                                   (LOGPEN 0 0 153) 1 
COMMENT                                   (LOGFONT 38 14 0 0 400 0 0 0 0 3 2 1 18 
COMMENT                                    "Georgia") 1.74233 0.555556 128 
COMMENT                                   "{\\i Hin}dIII (129)" "@N (@S)" 5 11.293 
COMMENT                                   8.71165 -15.1875 7.04245 4.79547 0.949103 
COMMENT                                   #217#)) (CObjectList)) 
COMMENT                      #219=(CGroupWidget 
COMMENT                            (CWidget 1 (10 #8# 0) 1 2 0 0 Nil 672 100) 
COMMENT                            (CObjectList 
COMMENT                             #220=(CScratch 
COMMENT                                   (CWidget 1 (1 #8# 1) 1 2 0 0 #146# 0 100) 
COMMENT                                   (LOGPEN 0 6 10053171) 8 1 6.03858 1.9 
COMMENT                                   0.082322 1) 
COMMENT                             #221=(CLabel (CWidget 0 (0 0) 1 2 0 0 #148# 0 100) 
COMMENT                                   (LOGPEN 0 0 153) 1 
COMMENT                                   (LOGFONT 38 14 0 0 400 0 0 0 0 3 2 1 18 
COMMENT                                    "Georgia") 1.74233 0.555556 128 
COMMENT                                   "{\\i Nco}I (162)" "@N (@S)" 5 12.1332 
COMMENT                                   6.96932 -14.6339 8.30913 3.97125 0.949103 
COMMENT                                   #220#)) (CObjectList)) 
COMMENT                      #222=(CGroupWidget 
COMMENT                            (CWidget 1 (10 #9# 0) 1 2 0 0 Nil -183 100) 
COMMENT                            (CObjectList 
COMMENT                             #223=(CScratch 
COMMENT                                   (CWidget 1 (1 #9# 1) 1 2 0 0 #146# 0 100) 
COMMENT                                   (LOGPEN 0 6 10053171) 8 1 1.63642 1.9 
COMMENT                                   0.082322 1) 
COMMENT                             #224=(CLabel (CWidget 0 (0 0) 1 2 0 0 #148# 0 100) 
COMMENT                                   (LOGPEN 0 0 153) 1 
COMMENT                                   (LOGFONT 38 14 0 0 400 0 0 0 0 3 2 1 18 
COMMENT                                    "Georgia") 1.74233 0.555556 128 
COMMENT                                   "{\\i Pst}I (3183)" "@N (@S)" 5 -14.1043 0 
COMMENT                                   8.20312 1.97573 4.17106 0.949103 #223#)) 
COMMENT                            (CObjectList)) 
COMMENT                      #225=(CGroupWidget 
COMMENT                            (CWidget 1 (10 #12# 0) 1 2 0 0 Nil -1159 100) 
COMMENT                            (CObjectList 
COMMENT                             #226=(CScratch 
COMMENT                                   (CWidget 1 (1 #12# 1) 1 2 0 0 #146# 3473864 
COMMENT                                    100) (LOGPEN 0 6 10053171) 8 1 6.11435 1.9 
COMMENT                                   0.082322 1) 
COMMENT                             #227=(CLabel (CWidget 0 (0 0) 1 2 0 0 #148# 0 100) 
COMMENT                                   (LOGPEN 0 0 153) 1 
COMMENT                                   (LOGFONT 38 14 0 0 400 0 0 0 0 3 2 1 18 
COMMENT                                    "Georgia") 1.74233 0.555556 128 
COMMENT                                   "{\\i Bgl}II (110)" "@N (@S)" 5 8.55924 
COMMENT                                   10.454 -14.9608 5.77577 3.92129 0.949103 
COMMENT                                   #226#)) (CObjectList)) 
COMMENT                      #228=(CGroupWidget 
COMMENT                            (CWidget 1 (10 #14# 0) 1 2 0 0 Nil -1299 100) 
COMMENT                            (CObjectList 
COMMENT                             #229=(CScratch 
COMMENT                                   (CWidget 1 (1 #14# 1) 1 2 0 0 #146# 3473864 
COMMENT                                    100) (LOGPEN 0 6 10053171) 8 1 6.23384 1.9 
COMMENT                                   0.082322 1) 
COMMENT                             #230=(CLabel 
COMMENT                                   (CWidget 0 (0 0) 1 2 0 0 #148# 29924768 100) 
COMMENT                                   (LOGPEN 0 0 153) 1 
COMMENT                                   (LOGFONT 38 14 0 0 400 0 0 0 0 3 2 1 18 
COMMENT                                    "Georgia") 1.74233 0.555556 128 
COMMENT                                   "{\\i Nhe}I (28)" "@N (@S)" 5 3.47971 15.681 
COMMENT                                   -15.4122 1.97573 3.54665 0.949103 #229#)) 
COMMENT                            (CObjectList)) 
COMMENT                      #231=(CGroupWidget 
COMMENT                            (CWidget 2 (10 #3# 0) 1 2 0 0 Nil -531 100) 
COMMENT                            (CObjectList 
COMMENT                             #232=(CScratch 
COMMENT                                   (CWidget 1 (1 #3# 1) 1 2 0 0 #146# 28351112 
COMMENT                                    100) (LOGPEN 0 6 10053171) 8 1 5.24004 1.9 
COMMENT                                   0.082322 1) 
COMMENT                             #233=(CLabel (CWidget 0 (0 0) 1 2 0 0 #138# 0 100) 
COMMENT                                   (LOGPEN 0 0 13408563) 1 
COMMENT                                   (LOGFONT 38 14 0 0 400 0 0 0 0 3 2 1 18 
COMMENT                                    "Georgia") 1.74233 0.555556 0 
COMMENT                                   "{\\i Ava}I (710)" "@N (@S)" 5 13.0325 
COMMENT                                   5.22699 -11.1886 1.97573 3.97125 0.949103 
COMMENT                                   #232#) 
COMMENT                             #234=(CScratch 
COMMENT                                   (CWidget 2 (1 #3# 2) 1 2 0 0 #146# 3473864 
COMMENT                                    100) (LOGPEN 0 6 10053171) 8 1 4.26955 1.9 
COMMENT                                   0.082322 1) 
COMMENT                             #235=(CLabel 
COMMENT                                   (CWidget 0 (0 0) 1 2 0 0 #138# 21986900 100) 
COMMENT                                   (LOGPEN 0 0 13408563) 1 
COMMENT                                   (LOGFONT 38 14 0 0 400 0 0 0 0 3 2 1 18 
COMMENT                                    "Georgia") 1.74233 0.555556 0 
COMMENT                                   "{\\i Ava}I (1376)" "@N (@S)" 5 13.2845 
COMMENT                                   -5.22699 -7.12964 4.50909 4.47078 0.949103 
COMMENT                                   #234#)) (CObjectList)) 
COMMENT                      #236=(CGroupWidget 
COMMENT                            (CWidget 2 (10 #5# 0) 1 2 0 0 Nil -462 100) 
COMMENT                            (CObjectList 
COMMENT                             #237=(CScratch 
COMMENT                                   (CWidget 1 (1 #5# 1) 1 2 0 0 #146# 0 100) 
COMMENT                                   (LOGPEN 0 6 10053171) 8 1 3.24952 1.9 
COMMENT                                   0.082322 1) 
COMMENT                             #238=(CLabel 
COMMENT                                   (CWidget 0 (0 0) 1 2 0 0 #138# 3473992 100) 
COMMENT                                   (LOGPEN 0 0 13408563) 1 
COMMENT                                   (LOGFONT 38 14 0 0 400 0 0 0 0 3 2 1 18 
COMMENT                                    "Georgia") 1.74233 0.555556 0 
COMMENT                                   "{\\i Cla}I (2076)" "@N (@S)" 5 4.40187 
COMMENT                                   -13.9386 -2.72873 8.30913 4.29594 0.949103 
COMMENT                                   #237#) 
COMMENT                             #239=(CScratch 
COMMENT                                   (CWidget 2 (1 #5# 2) 1 2 0 0 #146# 28351672 
COMMENT                                    100) (LOGPEN 0 6 10053171) 8 1 0.148633 1.9 
COMMENT                                   0.082322 1) 
COMMENT                             #240=(CLabel 
COMMENT                                   (CWidget 0 (0 0) 1 2 0 0 #138# 29470068 100) 
COMMENT                                   (LOGPEN 0 0 13408563) 1 
COMMENT                                   (LOGFONT 38 14 0 0 400 0 0 0 0 3 2 1 18 
COMMENT                                    "Georgia") 1.74233 0.555556 0 
COMMENT                                   "{\\i Cla}I (4204)" "@N (@S)" 5 -8.73117 
COMMENT                                   10.454 15.1596 7.04245 4.29594 0.949103 #239#)) 
COMMENT                            (CObjectList))) (CObjectList)) 
COMMENT               #241=(CGroupWidget (CWidget 12 (9 0) 1 2 0 0 Nil -252 100) 
COMMENT                     (CObjectList 
COMMENT                      #242=(CGroupWidget 
COMMENT                            (CWidget 1 (11 #25# 0) 1 2 0 0 Nil -1435 100) 
COMMENT                            (CObjectList 
COMMENT                             #243=(CScratch 
COMMENT                                   (CWidget 1 (2 #25# 1) 1 2 0 0 #162# 3473864 
COMMENT                                    100) (LOGPEN 0 0 0) 1 1 6.20761 1.9 0.082322 
COMMENT                                   1) 
COMMENT                             #244=(CLabel 
COMMENT                                   (CWidget 0 (0 0) 1 2 0 0 #151# 3474144 100) 
COMMENT                                   (LOGPEN 0 0 16744512) 1 
COMMENT                                   (LOGFONT 42 16 0 0 400 0 0 0 0 3 2 1 34 
COMMENT                                    "Arial") 1.74233 0.611111 8388608 
COMMENT                                   "FRTout R (100.0%)" "@N (@H)" 65535 5.67693 
COMMENT                                   13.9386 -16.7478 3.24241 8.0424 1.07399 #243#)) 
COMMENT                            (CObjectList)) 
COMMENT                      #245=(CGroupWidget 
COMMENT                            (CWidget 1 (11 #26# 0) 1 2 0 0 Nil -319 100) 
COMMENT                            (CObjectList 
COMMENT                             #246=(CScratch 
COMMENT                                   (CWidget 1 (2 #26# 1) 1 2 0 0 #162# 3473864 
COMMENT                                    100) (LOGPEN 0 0 0) 1 1 0.0757737 1.9 
COMMENT                                   0.082322 1) 
COMMENT                             #247=(CLabel 
COMMENT                                   (CWidget 0 (0 0) 1 2 0 0 #151# 3474144 100) 
COMMENT                                   (LOGPEN 0 0 16744512) 1 
COMMENT                                   (LOGFONT 42 16 0 0 400 0 0 0 0 3 2 1 34 
COMMENT                                    "Arial") 1.74233 0.611111 8388608 
COMMENT                                   "RVprimer3 (100.0%)" "@N (@H)" 65535 -6.05076 
COMMENT                                   17.4233 16.8152 3.24241 8.41705 1.07399 #246#)) 
COMMENT                            (CObjectList))) (CObjectList)) 
COMMENT               #248=(CGroupWidget (CWidget 14 (16 0) 1 2 0 0 Nil 3473840 100) 
COMMENT                     (CObjectList) (CObjectList))) (CObjectList))) 
COMMENT       (CSeqView 10 10 (CObjectList) (CObList) 1 (CObList)) (CObList) 34603051 
COMMENT       (CStringList) 10 3473800 (CObList)))
FEATURES             Location/Qualifiers
     CDS             163..1815
                     /vntifkey="4"
                     /label=ORF\frame\1
     misc_feature    complement(1870..1889)
                     /vntifkey="21"
                     /label=EBV_rev_primer
     terminator      complement(1856..1975)
                     /vntifkey="43"
                     /label=SV40_PA_terminator
     rep_origin      complement(2384..3003)
                     /vntifkey="33"
                     /label=pBR322_origin
     CDS             complement(3187..4047)
                     /vntifkey="4"
                     /label=ORF\frame\1
     terminator      4152..4200
                     /vntifkey="43"
                     /label=synth_PA_terminator
     misc_feature    4152..4305
                     /vntifkey="21"
                     /label=TB
     terminator      4152..4305
                     /vntifkey="43"
                     /label=up_PA_terminator
     misc_feature    4254..4273
                     /vntifkey="21"
                     /label=RVprimer3_primer
     promoter        38..98
                     /vntifkey="29"
                     /label=CMV\minimal\promoter
BASE COUNT     1057 a      1151 c      1128 g       969 t 
ORIGIN
        1 ggcctaactg gccggtacct gagctcgcta gcctcgaaat tcggtaggcg tgtacggtgg 
       61 gaggtctata taagcagagc tggtttagtg aaccgtcaga tcgcctggag atctggcctc 
      121 ggcggccaag cttggcaatc cggtactgtt ggtaaagcca ccatggaaga tgccaaaaac 
      181 attaagaagg gcccagcgcc attctaccca ctcgaagacg ggaccgccgg cgagcagctg 
      241 cacaaagcca tgaagcgcta cgccctggtg cccggcacca tcgcctttac cgacgcacat 
      301 atcgaggtgg acattaccta cgccgagtac ttcgagatga gcgttcggct ggcagaagct 
      361 atgaagcgct atgggctgaa tacaaaccat cggatcgtgg tgtgcagcga gaatagcttg 
      421 cagttcttca tgcccgtgtt gggtgccctg ttcatcggtg tggctgtggc cccagctaac 
      481 gacatctaca acgagcgcga gctgctgaac agcatgggca tcagccagcc caccgtcgta 
      541 ttcgtgagca agaaagggct gcaaaagatc ctcaacgtgc aaaagaagct accgatcata 
      601 caaaagatca tcatcatgga tagcaagacc gactaccagg gcttccaaag catgtacacc 
      661 ttcgtgactt cccatttgcc acccggcttc aacgagtacg acttcgtgcc cgagagcttc 
      721 gaccgggaca aaaccatcgc cctgatcatg aacagtagtg gcagtaccgg attgcccaag 
      781 ggcgtagccc taccgcaccg caccgcttgt gtccgattca gtcatgcccg cgaccccatc 
      841 ttcggcaacc agatcatccc cgacaccgct atcctcagcg tggtgccatt tcaccacggc 
      901 ttcggcatgt tcaccacgct gggctacttg atctgcggct ttcgggtcgt gctcatgtac 
      961 cgcttcgagg aggagctatt cttgcgcagc ttgcaagact ataagattca atctgccctg 
     1021 ctggtgccca cactatttag cttcttcgct aagagcactc tcatcgacaa gtacgaccta 
     1081 agcaacttgc acgagatcgc cagcggcggg gcgccgctca gcaaggaggt aggtgaggcc 
     1141 gtggccaaac gcttccacct accaggcatc cgccagggct acggcctgac agaaacaacc 
     1201 agcgccattc tgatcacccc cgaaggggac gacaagcctg gcgcagtagg caaggtggtg 
     1261 cccttcttcg aggctaaggt ggtggacttg gacaccggta agacactggg tgtgaaccag 
     1321 cgcggcgagc tgtgcgtccg tggccccatg atcatgagcg gctacgttaa caaccccgag 
     1381 gctacaaacg ctctcatcga caaggacggc tggctgcaca gcggcgacat cgcctactgg 
     1441 gacgaggacg agcacttctt catcgtggac cggctgaaga gcctgatcaa atacaagggc 
     1501 taccaggtag ccccagccga actggagagc atcctgctgc aacaccccaa catcttcgac 
     1561 gccggggtcg ccggcctgcc cgacgacgat gccggcgagc tgcccgccgc agtcgtcgtg 
     1621 ctggaacacg gtaaaaccat gaccgagaag gagatcgtgg actatgtggc cagccaggtt 
     1681 acaaccgcca agaagctgcg cggtggtgtt gtgttcgtgg acgaggtgcc taaaggactg 
     1741 accggcaagt tggacgcccg caagatccgc gagattctca ttaaggccaa gaagggcggc 
     1801 aagatcgccg tgtaataatt ctagagtcgg ggcggccggc cgcttcgagc agacatgata 
     1861 agatacattg atgagtttgg acaaaccaca actagaatgc agtgaaaaaa atgctttatt 
     1921 tgtgaaattt gtgatgctat tgctttattt gtaaccatta taagctgcaa taaacaagtt 
     1981 aacaacaaca attgcattca ttttatgttt caggttcagg gggaggtgtg ggaggttttt 
     2041 taaagcaagt aaaacctcta caaatgtggt aaaatcgata aggatccgtc gaccgatgcc 
     2101 cttgagagcc ttcaacccag tcagctcctt ccggtgggcg cggggcatga ctatcgtcgc 
     2161 cgcacttatg actgtcttct ttatcatgca actcgtagga caggtgccgg cagcgctctt 
     2221 ccgcttcctc gctcactgac tcgctgcgct cggtcgttcg gctgcggcga gcggtatcag 
     2281 ctcactcaaa ggcggtaata cggttatcca cagaatcagg ggataacgca ggaaagaaca 
     2341 tgtgagcaaa aggccagcaa aaggccagga accgtaaaaa ggccgcgttg ctggcgtttt 
     2401 tccataggct ccgcccccct gacgagcatc acaaaaatcg acgctcaagt cagaggtggc 
     2461 gaaacccgac aggactataa agataccagg cgtttccccc tggaagctcc ctcgtgcgct 
     2521 ctcctgttcc gaccctgccg cttaccggat acctgtccgc ctttctccct tcgggaagcg 
     2581 tggcgctttc tcatagctca cgctgtaggt atctcagttc ggtgtaggtc gttcgctcca 
     2641 agctgggctg tgtgcacgaa ccccccgttc agcccgaccg ctgcgcctta tccggtaact 
     2701 atcgtcttga gtccaacccg gtaagacacg acttatcgcc actggcagca gccactggta 
     2761 acaggattag cagagcgagg tatgtaggcg gtgctacaga gttcttgaag tggtggccta 
     2821 actacggcta cactagaaga acagtatttg gtatctgcgc tctgctgaag ccagttacct 
     2881 tcggaaaaag agttggtagc tcttgatccg gcaaacaaac caccgctggt agcggtggtt 
     2941 tttttgtttg caagcagcag attacgcgca gaaaaaaagg atctcaagaa gatcctttga 
     3001 tcttttctac ggggtctgac gctcagtgga acgaaaactc acgttaaggg attttggtca 
     3061 tgagattatc aaaaaggatc ttcacctaga tccttttaaa ttaaaaatga agttttaaat 
     3121 caatctaaag tatatatgag taaacttggt ctgacagcgg ccgcaaatgc taaaccactg 
     3181 cagtggttac cagtgcttga tcagtgaggc accgatctca gcgatctgcc tatttcgttc 
     3241 gtccatagtg gcctgactcc ccgtcgtgta gatcactacg attcgtgagg gcttaccatc 
     3301 aggccccagc gcagcaatga tgccgcgaga gccgcgttca ccggcccccg atttgtcagc 
     3361 aatgaaccag ccagcaggga gggccgagcg aagaagtggt cctgctactt tgtccgcctc 
     3421 catccagtct atgagctgct gtcgtgatgc tagagtaaga agttcgccag tgagtagttt 
     3481 ccgaagagtt gtggccattg ctactggcat cgtggtatca cgctcgtcgt tcggtatggc 
     3541 ttcgttcaac tctggttccc agcggtcaag ccgggtcaca tgatcaccca tattatgaag 
     3601 aaatgcagtc agctccttag ggcctccgat cgttgtcaga agtaagttgg ccgcggtgtt 
     3661 gtcgctcatg gtaatggcag cactacacaa ttctcttacc gtcatgccat ccgtaagatg 
     3721 cttttccgtg accggcgagt actcaaccaa gtcgttttgt gagtagtgta tacggcgacc 
     3781 aagctgctct tgcccggcgt ctatacggga caacaccgcg ccacatagca gtactttgaa 
     3841 agtgctcatc atcgggaatc gttcttcggg gcggaaagac tcaaggatct tgccgctatt 
     3901 gagatccagt tcgatatagc ccactcttgc acccagttga tcttcagcat cttttacttt 
     3961 caccagcgtt tcggggtgtg caaaaacagg caagcaaaat gccgcaaaga agggaatgag 
     4021 tgcgacacga aaatgttgga tgctcatact cgtccttttt caatattatt gaagcattta 
     4081 tcagggttac tagtacgtct ctcaaggata agtaagtaat attaaggtac gggaggtatt 
     4141 ggacaggccg caataaaata tctttatttt cattacatct gtgtgttggt tttttgtgtg 
     4201 aatcgatagt actaacatac gctctccatc aaaacaaaac gaaacaaaac aaactagcaa 
     4261 aataggctgt ccccagtgca agtgcaggtg ccagaacatt tctct 
//
