# Supplementary material for: Intragenic Locus in Human PIWIL2 Gene Shares Promoter and Enhancer Functions
Source: PLoS One. 2016 Jun 1;11(6):e0156454. doi: 10.1371/journal.pone.0156454 (PMC4889060; doi:10.1371/journal.pone.0156454)
Supplement: S1 Table — (XLSX) [file pone.0156454.s011.xlsx]

## Sheet: S4
Antigen	Producer, catalogue number	Host species, poly/monoclonal	Dilution, final concentration
Human Histone 3 Lysine 4 monomethylated	Active Motif, 39297	Rabbit polyclonal	1:500, whole antiserum
Human Histone 3 Lysine 4 trimethylated	Abcam, ab8580	Rabbit polyclonal	1:500, 2 mkg/ml
Human Histone 3 Lysine 27 acetylated	Abcam, ab4729	Rabbit polyclonal	1:500, 2 mkg/ml
Human Histone 3 Lysine 27 trimethylated	Abcam, ab6002	Mouse monoclonal	1:500, 2 mkg/ml
Antibodies used for chromatin immunoprecipitation.
