# Supplementary material for: Intragenic Locus in Human PIWIL2 Gene Shares Promoter and Enhancer Functions
Source: PLoS One. 2016 Jun 1;11(6):e0156454. doi: 10.1371/journal.pone.0156454 (PMC4889060; doi:10.1371/journal.pone.0156454)
Supplement: S2 Table — (XLSX) [file pone.0156454.s012.xlsx]

## Sheet: S5
Primer pair location	Sequences	Product length, bp
PIWIL2 exon 1 set 1	TCACATAACTCCCAGCGCT and GCAAGCTATCTAATTGGCCCAT	102
PIWIL2 exon 1 set 2	CGAAGAGCGGAAATTGGC and CTCACCTGTGCGCGAGTC	116
PIWIL2 exon 5 set 1	GGGAATAATCTGGATGGGACAT and CTTCCCAGTGGTAATAAAGACGC	115
PIWIL2 exon 5 set 2	TGCACTCTCCAGATCGCC and GCAGAGTTTTCACGATCATTACTAAG	101
PIWIL2 exon 7 set 1	CGTCACTGCGTTTGATGG and CGCCAGAGCACTCTTAGGG	105
PIWIL2 exon 7 set 2	CTGTTCATAGAGGGGAAGACAGA and CCAACCATTCCTCTCATGTGAG	99
PIWIL2 intron 8	GGCAAATGTAGCTAAGAATAATGGAA and TTTCTCCCCACAAGCTTCATATC	117
Intergenic region Chr1:91208040-91208168	CTTGGGCATGGTGACTCACT and TGACACTCAGGCTAGAGGCA	129
GAPDH promoter	ACAGCCCACAGGTTTCCA and GTTTCTGCACGGAAGGTCA	185
Primers used for qPCR to quantitate the level of histone marks.
