# Supplementary material for: Intragenic Locus in Human PIWIL2 Gene Shares Promoter and Enhancer Functions
Source: PLoS One. 2016 Jun 1;11(6):e0156454. doi: 10.1371/journal.pone.0156454 (PMC4889060; doi:10.1371/journal.pone.0156454)
Supplement: S3 Table — (XLSX) [file pone.0156454.s013.xlsx]

## Sheet: S3
Primer pair name	Sequences	Product size, bp
PIWIL2 exons 2-3	CAGGCAGAGGCCATGTATTT and CTCGGAACATGGAGACCAAA	96
PIWIL2 exons 4-5	GGGAGGAACTCTCTCCCACTT and GAACTCCCTCTTCCAAGCGT	109
PIWIL2 exons 6-8	CAGTGTCATAATGAAGCAGTTTATC and CCAGGATCTTTGTCATCTGAATC	238
PIWIL2 exons 8-9	TGACCTGTGCATTCCCTTCT and GTTTCTCCCCACAAGCTTCA	79
PIWIL2 exons 10-11	TTCGGAATGACTGTGTGCTG and ACACTCATCCTGGAAGTGTTCTTT	74
PIWIL2 exons 12-13	TGGGATCACAGTTAAGGAAGAG and GGGATTCCGGTCATAAAAG	132
PIWIL2 exons 13-14	CCCAGAGAAGATGAAGAAGGA and AGCAAGCATTCCAAAGCA	99
PIWIL2 exons 14-15	GCAAATCAATCTGAGCCCC and TTCCATTGGCAGAACACG	157
PIWIL2 exons 15-16	TCGTTTATCACATCTCAGGAAC and GGATTGAATGGTTCTGACATAAGTC	240
PIWIL2 exons 16-17	CCTGGGTTGAACTAAAGGATG and CACAGCACAGCTTCTTGATG	150
PIWIL2 exons 17-18	CATCAAGAAGCTGTGCTGTG and CCACCCAATTTACAGTTAATCTG	132
PIWIL2 exons 17-20	CATCAAGAAGCTGTGCTGTG and AGGCTGTCCACAATCTCCTG	315
PIWIL2 exons 20-21	GATTGTGGACAGCCTGAAGC and CAAAGTTCTGAGGAGCAGCC	257
PIWIL2 exons 21-22	AACTCCCACTCCTGGAACTGT and GTTGAGAACACAGACATAATGCGT	127
PIWIL2 exons 22-23	GGATTTCTATCTTCTTGCCCATC and CCAGGCCAATTCCAGTACATG	147
ACTB(beta-actin)	GAGCGGGAAATCGTGCGTGACATT and GATGGAGTTGAAGGTAGTTTCGTG	234
Primers used in qRT-qPCR.
