# Supplementary material for: Intragenic Locus in Human PIWIL2 Gene Shares Promoter and Enhancer Functions
Source: PLoS One. 2016 Jun 1;11(6):e0156454. doi: 10.1371/journal.pone.0156454 (PMC4889060; doi:10.1371/journal.pone.0156454)
Supplement: S4 Table — (XLSX) [file pone.0156454.s014.xlsx]

## Sheet: S2
Primer pair	Sequence	Product length, bp	Genomic coordinates on hg19
PIWIL2 canonical promoter in exon 1	GGGCAAGTCAATTTCAACACGC and CACAGCCCTGCCAGGGGT	665	chr8:22132542-22133206
PIWIL2 alternative promoter in exon 5	GGTGATTCTTTAATAACGTTGAGTC and TCCTTGTGTTCCACAGTCAGG	748	chr8:22140003-22140750
PIWIL2 alternative promoter in exon 7	GGAGCTGAGCACATACAACAGG and CACAGCATGACAACTACGATTCAG	2001	chr8:22143900-22145900
PHYHIP promoter	CCAGGGAGGAAGGGTACTCAC and GAGCTGCAGGTCTGCCATC	813	chr8:22089288-22090100
POLR3D promoter	GTCGCTGCCCGGAGGTAAT and GAGAGAAGGGGCGACGAGAT	776	chr8:22102178-22102953
PPP3CC promoter	TCTTCGATGTGGAAAGTGAGGA and GCGACCGCTGCTAAGGGT	751	chr8:22297907-22298657
KIA1967 promoter	CTGGCAAGATTTTGAGCAGGTC and GCCGGGTCTCCCAGCAGA	832	chr8:22461769-22462600
Primers used for cloning genomic regions corresponding to PIWIL2 canonical promoter in exon 1, PIWIL2 alternative promoters in exons 5 and 7, and promoters of genes PHYHIP, POLR3D, PPP3CC and KIA1967.
